# Supplementary material for: Ballpark Estimates of Budget Space for Health Workforce Investments in the 47 Countries of the WHO African Region: A Modelling Study
Source: Health Serv Insights. 2025 Feb 15;18:11786329251320429. doi: 10.1177/11786329251320429 (PMC11830165; doi:10.1177/11786329251320429)
Supplement: sj-xlsx-1-his-10.1177_11786329251320429 – Supplemental material for Ballpark Estimates of Budget Space for Health Workforce Investments in the 47 Countries of the WHO African Region: A Modelling Study [file sj-xlsx-1-his-10.1177_11786329251320429.xlsx]

## Sheet: GGFCE%GDP
Country	General government final consumption expenditure (% of GDP)
Algeria	0.151491
Angola	0.0814602
Benin	0.100578
Botswana	0.276597
Burkina Faso	0.202435
Burundi	0.309755
Cabo Verde	0.187227
Cameroon	0.116109
Central African Republic	0.0834186
Chad	0.0395272
Comoros	0.0961495
Côte d'Ivoire	0.104313
Democratic Republic of the Congo	0.0988433
Equatorial Guinea	0.236573
Eritrea	0.0736111
Eswatini	0.193122
Ethiopia	0.0736111
Gabon	0.104833
Ghana	0.100454
Guinea	0.165938
Guinea-Bissau	0.16515
Kenya	0.122719
Lesotho	0.364152
Liberia	0.0732471
Madagascar	0.149445
Malawi	0.170966
Mali	0.167061
Mauritania	0.161358
Mauritius	0.158969
Mozambique	0.190206
Namibia	0.231663
Niger	0.172927
Nigeria	0.051137
Republic of Congo	0.154117
Rwanda	0.170422
São Tomé and Príncipe	0.187227
Senegal	0.154554
Seychelles	0.266706
Sierra Leone	0.0732471
South Africa	0.195867
South Sudan	0.0834186
Tanzania	0.0830588
The Gambia	0.0944399
Togo	0.130251
Uganda	0.0978901
Zambia	0.170966
Zimbabwe	0.149159

## Sheet: GGCEE
Country	General Gov't Consumption Exp. Envelop (GGCEE)
Algeria	3.39502e+10
Angola	7.64064e+09
Benin	2.00553e+09
Botswana	5.74106e+09
Burkina Faso	4.20761e+09
Burundi	9.88117e+08
Cabo Verde	4.86416e+08
Cameroon	5.71977e+09
Central African Republic	2.30235e+08
Chad	4.97885e+08
Comoros	1.31148e+08
Côte d'Ivoire	8.28561e+09
Democratic Republic of the Congo	6.67311e+09
Equatorial Guinea	2.37543e+09
Eritrea	1.58926e+08
Eswatini	8.97633e+08
Ethiopia	1.08456e+11
Gabon	2.02527e+09
Ghana	7.69761e+09
Guinea	3.85059e+09
Guinea-Bissau	3.28813e+08
Kenya	1.38364e+10
Lesotho	8.64133e+08
Liberia	3.18405e+08
Madagascar	2.3557e+09
Malawi	2.25265e+09
Mali	3.5599e+09
Mauritania	1.67118e+09
Mauritius	1.64645e+09
Mozambique	4.17236e+09
Namibia	2.92984e+09
Niger	2.95238e+09
Nigeria	1.99435e+10
Republic of Congo	2.22037e+09
Rwanda	2.37347e+09
São Tomé and Príncipe	1.26191e+08
Senegal	4.81296e+09
Seychelles	5.56082e+08
Sierra Leone	2.57756e+08
South Africa	7.46069e+10
South Sudan	5.22784e+08
Tanzania	6.97968e+09
The Gambia	2.25522e+08
Togo	1.18672e+09
Uganda	5.12846e+09
Zambia	5.04966e+09
Zimbabwe	4.83633e+09

## Sheet: GGHE-D%GGE
Country	Domestic General Government Health Expenditure (GGHE-D) as % General Government Expenditure (GGE)
Algeria	0.107308
Angola	0.0536432
Benin	0.0455459
Botswana	0.120061
Burkina Faso	0.114639
Burundi	0.0831281
Cabo Verde	0.103924
Cameroon	0.0369927
Central African Republic	0.0484232
Chad	0.048723
Comoros	0.0412467
Côte d'Ivoire	0.0665965
Democratic Republic of the Congo	0.0627
Equatorial Guinea	0.0529229
Eritrea	0.0235411
Eswatini	0.0996829
Ethiopia	0.0679223
Gabon	0.0959156
Ghana	0.0685154
Guinea	0.0614853
Guinea-Bissau	0.0275228
Kenya	0.0823242
Lesotho	0.110752
Liberia	0.0451913
Madagascar	0.0878967
Malawi	0.0866774
Mali	0.0566879
Mauritania	0.0697639
Mauritius	0.102023
Mozambique	0.0729004
Namibia	0.106523
Niger	0.102307
Nigeria	0.0422452
Republic of Congo	0.0821684
Rwanda	0.0888277
São Tomé and Príncipe	0.107626
Senegal	0.0648109
Seychelles	0.101794
Sierra Leone	0.0528794
South Africa	0.152898
South Sudan	0.0210621
Tanzania	0.0940236
The Gambia	0.0547966
Togo	0.0538174
Uganda	0.0313883
Zambia	0.0716457
Zimbabwe	0.0517294

## Sheet: Wage_bill_%_budget
Country	Wage bill as % of Budget
Algeria	0.55
Angola	0.500459
Benin	0.473026
Botswana	0.521
Burkina Faso	0.328805
Burundi	0.2677
Cabo Verde	0.328634
Cameroon	0.601698
Central African Republic	0.601698
Chad	0.353103
Comoros	0.65
Côte d'Ivoire	0.373
Democratic Republic of the Congo	0.473026
Equatorial Guinea	0.473026
Eritrea	0.673
Eswatini	0.3
Ethiopia	0.186624
Gabon	0.487578
Ghana	0.577
Guinea	0.391999
Guinea-Bissau	0.473026
Kenya	0.437
Lesotho	0.2407
Liberia	0.7108
Madagascar	0.45
Malawi	0.116668
Mali	0.389
Mauritania	0.352077
Mauritius	0.5597
Mozambique	0.61
Namibia	0.4869
Niger	0.170518
Nigeria	0.6675
Republic of Congo	0.430664
Rwanda	0.55
São Tomé and Príncipe	0.477408
Senegal	0.473026
Seychelles	0.377
Sierra Leone	0.332326
South Africa	0.547934
South Sudan	0.249526
Tanzania	0.57
The Gambia	0.170669
Togo	0.250889
Uganda	0.563
Zambia	0.267733
Zimbabwe	0.35
